# Supplementary material for: Polygenic risk scores and Parkinson’s disease in South Africa advancing ancestry informed disease prediction
Source: PLoS Genet. 2026 Mar 9;22(3):e1012064. doi: 10.1371/journal.pgen.1012064 (PMC12987585; doi:10.1371/journal.pgen.1012064)
Supplement: S1 Table — (XLSX) [file pgen.1012064.s007.xlsx]

## Sheet: Sheet1
S1 Table: Positive predictive value and negative predictive value of polygenic risk scores for Parkinson's disease at multiple top-percentile thresholds
Threshold	Cutoff value	Number of cases above threshold	Number of controls below threshold	Sensitivity	Specificity	Positive predictive value	Negative predictive value
Nalls et al., 2019
0.95	7.955	30	515	0.0674	0.9644	0.0026	0.9987
0.9	6.328	60	496	0.1348	0.9288	0.0026	0.9987
0.8	4.767	120	458	0.2700	0.8577	0.0026	0.9988
Kim et al., 2024
0.95	-32.549	30	515	0.0674	0.9644	0.0026	0.9987
0.9	-33.988	63	499	0.1416	0.9345	0.0030	0.9987
0.8	-36.2443	125	463	0.2809	0.8670	0.0029	0.9989
Legend: Positive predictive value (PPV), negative predictive value, sensitivity, and specificity were calculated for top 5%, 10%, and 20% of polygenic risk score (PRS) distributions for two base summary statistics: Nalls et al., 2019 and Kim et al., 2024. Sensitivity represents the proportion of cases above the PRS threshold, and specificity represents the proportion of controls below the thresho…
