# Supplementary material for: Polygenic risk scores and Parkinson’s disease in South Africa advancing ancestry informed disease prediction
Source: PLoS Genet. 2026 Mar 9;22(3):e1012064. doi: 10.1371/journal.pgen.1012064 (PMC12987585; doi:10.1371/journal.pgen.1012064)
Supplement: S2 Table — (XLSX) [file pgen.1012064.s008.xlsx]

## Sheet: Sheet1
S2 Table: Study participants included in the polygenic risk score analysis
	Total participants	Number of males	Number of females	Mean (SD) age	Mean (SD) AAO
PD cases	691	398	293	65.77 (12.06)	57.44 (12.56)
Controls	826	385	441	44.72 (21.49)	N/A
Total	1517	783	734	54.31 (20.67)	N/A
PD cases retained for analysis	661	382	279	65.51 (12.08)	57.58 (12.50)
Controls retained for analysis	737	346	391	45.43 (21.79)	N/A
Total retained for analysis	1398	728	670	54.92 (20.48)	N/A
Legend: The first three rows show the study participant information prior to quality control and removal of related individuals. AAO, age at onset; N/A, not applicable; SD, Standard deviation
