# Supplementary material for: Polygenic risk scores and Parkinson’s disease in South Africa advancing ancestry informed disease prediction
Source: PLoS Genet. 2026 Mar 9;22(3):e1012064. doi: 10.1371/journal.pgen.1012064 (PMC12987585; doi:10.1371/journal.pgen.1012064)
Supplement: S3 Table — (XLSX) [file pgen.1012064.s009.xlsx]

## Sheet: Sheet1
S3 Table: Stability of PRS performance estimates across repeated for 20 random splits
	Nalls et al., 2019						Kim et al., 2024
Split	Training AUC	Training AUC CI Lower	Training AUC CI Upper	Validation AUC	Validation AUC CI Lower	Validation AUC CI Upper	Training AUC	Training AUC CI Lower	Training AUC CI Upper	Validation AUC	Validation AUC CI Lower	Validation AUC CI Upper
1	0.5840	0.5484	0.6197	0.6594	0.6073	0.7115	0.6175	0.5823	0.6527	0.6181	0.5642	0.6720
2	0.6084	0.5732	0.6435	0.6223	0.5688	0.6757	0.6133	0.5780	0.6486	0.6225	0.5689	0.6761
3	0.6049	0.5696	0.6402	0.6173	0.5638	0.6708	0.6107	0.5752	0.6461	0.6133	0.5596	0.6669
4	0.6157	0.5807	0.6507	0.5857	0.5309	0.6406	0.5981	0.5626	0.6336	0.6214	0.5665	0.6764
5	0.6067	0.5715	0.6419	0.6090	0.5546	0.6634	0.6205	0.5855	0.6556	0.6166	0.5621	0.6712
6	0.6128	0.5774	0.6481	0.6058	0.5520	0.6597	0.6197	0.5843	0.6550	0.6152	0.5615	0.6689
7	0.6181	0.5831	0.6530	0.5811	0.5257	0.6365	0.6053	0.5699	0.6407	0.6055	0.5509	0.6601
8	0.5963	0.5608	0.6318	0.6327	0.5794	0.6859	0.5915	0.5558	0.6271	0.6452	0.5919	0.6984
9	0.6069	0.5717	0.6420	0.5970	0.5422	0.6518	0.6366	0.6018	0.6713	0.5632	0.5081	0.6183
10	0.5937	0.5582	0.6292	0.6234	0.5699	0.6768	0.5955	0.5599	0.6310	0.6224	0.5686	0.6763
11	0.5970	0.5613	0.6326	0.6155	0.5620	0.6691	0.5667	0.5303	0.6030	0.6920	0.6416	0.7425
12	0.6024	0.5671	0.6377	0.6288	0.5754	0.6821	0.6089	0.5736	0.6441	0.6369	0.5832	0.6907
13	0.5807	0.5451	0.6164	0.6668	0.6148	0.7189	0.5965	0.5608	0.6323	0.6547	0.6025	0.7068
14	0.6167	0.5813	0.6521	0.5726	0.5178	0.6275	0.6367	0.6016	0.6718	0.5702	0.5155	0.6250
15	0.6142	0.5790	0.6494	0.5837	0.5292	0.6382	0.5962	0.5604	0.6320	0.6262	0.5727	0.6797
16	0.6045	0.5691	0.6399	0.6195	0.5652	0.6737	0.5858	0.5500	0.6216	0.6503	0.5977	0.7029
17	0.5945	0.5591	0.6299	0.6316	0.5780	0.6853	0.5920	0.5563	0.6277	0.6477	0.5946	0.7007
18	0.6008	0.5655	0.6361	0.6473	0.5943	0.7003	0.5919	0.5562	0.6276	0.6490	0.5961	0.7019
19	0.6112	0.5757	0.6466	0.6207	0.5674	0.6740	0.6272	0.5921	0.6622	0.5950	0.5405	0.6495
20	0.6073	0.5720	0.6425	0.6011	0.5470	0.6553	0.5930	0.5574	0.6286	0.6458	0.5925	0.6992
Mean	0.6038	0.5685	0.6392	0.6161	0.5623	0.6699	0.6052	0.5697	0.6406	0.6256	0.5720	0.6792
SD	0.0103	0.0105	0.0102	0.0252	0.0260	0.0244	0.0178	0.0181	0.0175	0.0295	0.0305	0.0286
Legend: AUC, Area Under the Curve; CI, Confidence interval; SD, standard deviation
